# Supplementary material for: Trends in Urban Wild Meat Trade of Chelonians (Turtles and Tortoises) in the Peruvian Amazon
Source: Animals (Basel). 2024 Nov 8;14(22):3205. doi: 10.3390/ani14223205 (PMC11591361; doi:10.3390/ani14223205)
Supplement: Supplementary file 1 [file animals-14-03205-s001.zip]

Archive with 1 entries (1 files):
- animals-3216985-supplementary.pdf
